# Supplementary material for: “People who have money feed formula to their infants”: a qualitative study of exclusive breastfeeding barriers and potential interventions in Lao People’s Democratic Republic
Source: BMC Public Health. 2026 Apr 23;26:1827. doi: 10.1186/s12889-026-27416-y (PMC13248451; doi:10.1186/s12889-026-27416-y)
Supplement: Supplementary file 1 — Additional file 1: Interview guides used in the study (DOCX).This file contains the semi-structured interview guides used for focus group discussions and key informant interviews with mothers, fathers, healthcare workers, and community stakeholders. [file 12889_2026_27416_MOESM1_ESM.zip]

Archive with 4 entries (4 files):
- 5 VITERBI CRF Key Informant Interview Guide-28 Sept 2020.docx
- 5 VITERBI CRF  Guide_Health Care Workers-28 Sept 2020.docx
- 5 VITERBI CRF Focus Group Guide_Fathers-28 Sept 2020.docx
- 5 VITERBI CRF Focus Group Guide_Mothers-28 Sept 2020.docx
